# Supplementary material for: Development of High-Density SNP Markers and Their Application in Evaluating Genetic Diversity and Population Structure in Elaeis guineensis
Source: Front Plant Sci. 2019 Feb 12;10:130. doi: 10.3389/fpls.2019.00130 (PMC6380268; doi:10.3389/fpls.2019.00130)
Supplement: Supplementary file 1 [file Table_1.XLSX]

## Sheet: Sheet1
Supplementary Table 1 Detailed information for the 200 oil palm individuals used in this study.
Code	Position	Latitute	Longitude	Tree age	Origin
Cri1N-2	Wenchang city of Hainan province	19.53	110.76	Eight years	China
Cri2S-2	Wenchang city of Hainan province	19.53	110.76	Eight years	China
Cri2S-3	Wenchang city of Hainan province	19.53	110.76	Eight years	China
Cri3N-1	Wenchang city of Hainan province	19.53	110.76	Eight years	China
Cri4S-2	Wenchang city of Hainan province	19.53	110.76	Eight years	China
Cri4S-3	Wenchang city of Hainan province	19.53	110.76	Eight years	China
Cri5N-2	Wenchang city of Hainan province	19.53	110.76	Eight years	China
Cri5S-1	Wenchang city of Hainan province	19.53	110.76	Eight years	China
Cri5S-2	Wenchang city of Hainan province	19.53	110.76	Eight years	China
Cri6S-1	Wenchang city of Hainan province	19.53	110.76	Eight years	China
Cri6S-3	Wenchang city of Hainan province	19.53	110.76	Eight years	China
Cri7N-1	Wenchang city of Hainan province	19.53	110.76	Eight years	China
Cri7N-2	Wenchang city of Hainan province	19.53	110.76	Eight years	China
Cri7S-3	Wenchang city of Hainan province	19.53	110.76	Eight years	China
Cri8S-1	Wenchang city of Hainan province	19.53	110.76	Eight years	China
Cri8S-2	Wenchang city of Hainan province	19.53	110.76	Eight years	China
Cri8S-3	Wenchang city of Hainan province	19.53	110.76	Eight years	China
Cri8S-4	Wenchang city of Hainan province	19.53	110.76	Eight years	China
Cri9N-1	Wenchang city of Hainan province	19.53	110.76	Eight years	China
Cri9S-1	Wenchang city of Hainan province	19.53	110.76	Eight years	China
Cri9S-2	Wenchang city of Hainan province	19.53	110.76	Eight years	China
Cri9S-3	Wenchang city of Hainan province	19.53	110.76	Eight years	Malaysia
Cri8S-5	Wenchang city of Hainan province	19.53	110.76	Eight years	Malaysia
Cri10S-2	Wenchang city of Hainan province	19.53	110.76	Eight years	Malaysia
Cri10S-3	Wenchang city of Hainan province	19.53	110.76	Eight years	Malaysia
Cri11N-1	Wenchang city of Hainan province	19.53	110.76	Eight years	Malaysia
Cri11S-1	Wenchang city of Hainan province	19.53	110.76	Eight years	Malaysia
Cri11S-2	Wenchang city of Hainan province	19.53	110.76	Eight years	Malaysia
Cri11S-3	Wenchang city of Hainan province	19.53	110.76	Eight years	Malaysia
Cri11S-4	Wenchang city of Hainan province	19.53	110.76	Eight years	Malaysia
Cri11S-5	Wenchang city of Hainan province	19.53	110.76	Eight years	Malaysia
Cri11S-6	Wenchang city of Hainan province	19.53	110.76	Eight years	Malaysia
Cri11S-7	Wenchang city of Hainan province	19.53	110.76	Eight years	Malaysia
Cri11S-8	Wenchang city of Hainan province	19.53	110.76	Eight years	Malaysia
Cri11S-10	Wenchang city of Hainan province	19.53	110.76	Eight years	Malaysia
Cri11S-11	Wenchang city of Hainan province	19.53	110.76	Eight years	Malaysia
Cri11S-12	Wenchang city of Hainan province	19.53	110.76	Eight years	Malaysia
Cri11S-13	Wenchang city of Hainan province	19.53	110.76	Eight years	Malaysia
Cri11S-15	Wenchang city of Hainan province	19.53	110.76	Eight years	Malaysia
Cri11S-16	Wenchang city of Hainan province	19.53	110.76	Eight years	Malaysia
Cri11S-18	Wenchang city of Hainan province	19.53	110.76	Eight years	Malaysia
Cri11S-19	Wenchang city of Hainan province	19.53	110.76	Eight years	Malaysia
Cri12N-1	Wenchang city of Hainan province	19.53	110.76	Eight years	Malaysia
Cri12S-1	Wenchang city of Hainan province	19.53	110.76	Eight years	Malaysia
Cri12S-2	Wenchang city of Hainan province	19.53	110.76	Eight years	Malaysia
Cri12S-3	Wenchang city of Hainan province	19.53	110.76	Eight years	Malaysia
Cri12S-4	Wenchang city of Hainan province	19.53	110.76	Eight years	Malaysia
Cri12S-5	Wenchang city of Hainan province	19.53	110.76	Eight years	Malaysia
Cri12S-6	Wenchang city of Hainan province	19.53	110.76	Eight years	Malaysia
Cri12S-7	Wenchang city of Hainan province	19.53	110.76	Eight years	Malaysia
Cri12S-8	Wenchang city of Hainan province	19.53	110.76	Eight years	Malaysia
Cri12S-9	Wenchang city of Hainan province	19.53	110.76	Eight years	Malaysia
Cri12S-10	Wenchang city of Hainan province	19.53	110.76	Eight years	Malaysia
Cri12S-11	Wenchang city of Hainan province	19.53	110.76	Eight years	Malaysia
Cri12S-12	Wenchang city of Hainan province	19.53	110.76	Eight years	Malaysia
Cri12S-13	Wenchang city of Hainan province	19.53	110.76	Eight years	Malaysia
Cri12S-14	Wenchang city of Hainan province	19.53	110.76	Eight years	Malaysia
Cri12S-15	Wenchang city of Hainan province	19.53	110.76	Eight years	Malaysia
Cri12S-16	Wenchang city of Hainan province	19.53	110.76	Eight years	Malaysia
Cri12S-17	Wenchang city of Hainan province	19.53	110.76	Eight years	Malaysia
Cri12S-21	Wenchang city of Hainan province	19.53	110.76	Eight years	Malaysia
Cri12S-22	Wenchang city of Hainan province	19.53	110.76	Eight years	Malaysia
Cri12S-24	Wenchang city of Hainan province	19.53	110.76	Eight years	Malaysia
Cri12S-27	Wenchang city of Hainan province	19.53	110.76	Eight years	Malaysia
Cri12S-28	Wenchang city of Hainan province	19.53	110.76	Eight years	Malaysia
Cri12S-30	Wenchang city of Hainan province	19.53	110.76	Eight years	Malaysia
Cri12S-31	Wenchang city of Hainan province	19.53	110.76	Eight years	Malaysia
Cri13S-1	Wenchang city of Hainan province	19.53	110.76	Eight years	Malaysia
Cri13S-2	Wenchang city of Hainan province	19.53	110.76	Eight years	Malaysia
Cri13S-3	Wenchang city of Hainan province	19.53	110.76	Eight years	Malaysia
Cri13S-4	Wenchang city of Hainan province	19.53	110.76	Eight years	Malaysia
Cri13S-5	Wenchang city of Hainan province	19.53	110.76	Eight years	Malaysia
Cri13S-6	Wenchang city of Hainan province	19.53	110.76	Eight years	Malaysia
Cri13S-8	Wenchang city of Hainan province	19.53	110.76	Eight years	Malaysia
Cri13S-9	Wenchang city of Hainan province	19.53	110.76	Eight years	Malaysia
Cri13S-10	Wenchang city of Hainan province	19.53	110.76	Eight years	Malaysia
Cri13S-12	Wenchang city of Hainan province	19.53	110.76	Eight years	Malaysia
Cri13S-13	Wenchang city of Hainan province	19.53	110.76	Eight years	Malaysia
Cri13S-16	Wenchang city of Hainan province	19.53	110.76	Eight years	Malaysia
Cri13S-20	Wenchang city of Hainan province	19.53	110.76	Eight years	Malaysia
Cri13S-21	Wenchang city of Hainan province	19.53	110.76	Eight years	Malaysia
Cri13S-22	Wenchang city of Hainan province	19.53	110.76	Eight years	Malaysia
Cri13S-24	Wenchang city of Hainan province	19.53	110.76	Eight years	Malaysia
Cri14N-1	Wenchang city of Hainan province	19.53	110.76	Eight years	Malaysia
Cri14N-2	Wenchang city of Hainan province	19.53	110.76	Eight years	Malaysia
Cri14S-1	Wenchang city of Hainan province	19.53	110.76	Eight years	Malaysia
Cri14S-2	Wenchang city of Hainan province	19.53	110.76	Eight years	Malaysia
Cri14S-4	Wenchang city of Hainan province	19.53	110.76	Eight years	Malaysia
Cri14S-7	Wenchang city of Hainan province	19.53	110.76	Eight years	Malaysia
Cri14S-9	Wenchang city of Hainan province	19.53	110.76	Eight years	Malaysia
Cri14S-10	Wenchang city of Hainan province	19.53	110.76	Eight years	Malaysia
Cri14S-11	Wenchang city of Hainan province	19.53	110.76	Eight years	Malaysia
Cri14S-13	Wenchang city of Hainan province	19.53	110.76	Eight years	Malaysia
Cri14S-15	Wenchang city of Hainan province	19.53	110.76	Eight years	Malaysia
Cri14S-18	Wenchang city of Hainan province	19.53	110.76	Eight years	Malaysia
Cri14S-19	Wenchang city of Hainan province	19.53	110.76	Eight years	Malaysia
Cri14S-20	Wenchang city of Hainan province	19.53	110.76	Eight years	Malaysia
Cri14S-21	Wenchang city of Hainan province	19.53	110.76	Eight years	Malaysia
Cri15N-1	Wenchang city of Hainan province	19.53	110.76	Eight years	Malaysia
Cri15N-2	Wenchang city of Hainan province	19.53	110.76	Eight years	Malaysia
Cri15N-3	Wenchang city of Hainan province	19.53	110.76	Eight years	Malaysia
Cri15S-1	Wenchang city of Hainan province	19.53	110.76	Eight years	Costa Rica
Cri15S-3	Wenchang city of Hainan province	19.53	110.76	Eight years	Costa Rica
Cri15S-4	Wenchang city of Hainan province	19.53	110.76	Eight years	Costa Rica
Cri15S-5	Wenchang city of Hainan province	19.53	110.76	Eight years	Costa Rica
Cri15S-6	Wenchang city of Hainan province	19.53	110.76	Eight years	Costa Rica
Cri15S-7	Wenchang city of Hainan province	19.53	110.76	Eight years	Costa Rica
Cri15S-8	Wenchang city of Hainan province	19.53	110.76	Eight years	Costa Rica
Cri15S-10	Wenchang city of Hainan province	19.53	110.76	Eight years	Costa Rica
Cri15S-12	Wenchang city of Hainan province	19.53	110.76	Eight years	Costa Rica
Cri15S-13	Wenchang city of Hainan province	19.53	110.76	Eight years	Costa Rica
Cri15S-14	Wenchang city of Hainan province	19.53	110.76	Eight years	Costa Rica
Cri15S-15	Wenchang city of Hainan province	19.53	110.76	Eight years	Costa Rica
Cri15S-16	Wenchang city of Hainan province	19.53	110.76	Eight years	Costa Rica
Cri15S-17	Wenchang city of Hainan province	19.53	110.76	Eight years	Costa Rica
Cri15S-18	Wenchang city of Hainan province	19.53	110.76	Eight years	Costa Rica
Cri15S-19	Wenchang city of Hainan province	19.53	110.76	Eight years	Costa Rica
Cri15S-20	Wenchang city of Hainan province	19.53	110.76	Eight years	Costa Rica
Cri15S-21	Wenchang city of Hainan province	19.53	110.76	Eight years	Costa Rica
Cri15S-22	Wenchang city of Hainan province	19.53	110.76	Eight years	Costa Rica
Cri16N-2	Wenchang city of Hainan province	19.53	110.76	Eight years	Costa Rica
Cri16N-3	Wenchang city of Hainan province	19.53	110.76	Eight years	Costa Rica
Cri16S-8	Wenchang city of Hainan province	19.53	110.76	Eight years	Costa Rica
Cri16S-9	Wenchang city of Hainan province	19.53	110.76	Eight years	Costa Rica
Cri16S-12	Wenchang city of Hainan province	19.53	110.76	Eight years	Costa Rica
Cri16S-13	Wenchang city of Hainan province	19.53	110.76	Eight years	Costa Rica
Cri16S-14	Wenchang city of Hainan province	19.53	110.76	Eight years	Costa Rica
Cri16S-15	Wenchang city of Hainan province	19.53	110.76	Eight years	Costa Rica
Cri16S-16	Wenchang city of Hainan province	19.53	110.76	Eight years	Costa Rica
Cri16S-18	Wenchang city of Hainan province	19.53	110.76	Eight years	Costa Rica
Cri16S-19	Wenchang city of Hainan province	19.53	110.76	Eight years	Costa Rica
Cri16S-21	Wenchang city of Hainan province	19.53	110.76	Eight years	Costa Rica
Cri16S-22	Wenchang city of Hainan province	19.53	110.76	Eight years	Costa Rica
Cri17N-1	Wenchang city of Hainan province	19.53	110.76	Eight years	Costa Rica
Cri17N-2	Wenchang city of Hainan province	19.53	110.76	Eight years	Costa Rica
Cri17N-3	Wenchang city of Hainan province	19.53	110.76	Eight years	Costa Rica
Cri17S-2	Wenchang city of Hainan province	19.53	110.76	Eight years	Costa Rica
Cri17S-3	Wenchang city of Hainan province	19.53	110.76	Eight years	Costa Rica
Cri17S-5	Wenchang city of Hainan province	19.53	110.76	Eight years	Costa Rica
Cri17S-6	Wenchang city of Hainan province	19.53	110.76	Eight years	Costa Rica
Cri17S-7	Wenchang city of Hainan province	19.53	110.76	Eight years	Costa Rica
Cri17S-12	Wenchang city of Hainan province	19.53	110.76	Eight years	Costa Rica
Cri17S-13	Wenchang city of Hainan province	19.53	110.76	Eight years	Costa Rica
Cri17S-14	Wenchang city of Hainan province	19.53	110.76	Eight years	Costa Rica
Cri17S-15	Wenchang city of Hainan province	19.53	110.76	Eight years	Costa Rica
Cri17S-18	Wenchang city of Hainan province	19.53	110.76	Eight years	Costa Rica
Cri17S-22	Wenchang city of Hainan province	19.53	110.76	Eight years	Costa Rica
Cri17S-23	Wenchang city of Hainan province	19.53	110.76	Eight years	Costa Rica
Cri18N-2	Wenchang city of Hainan province	19.53	110.76	Eight years	Costa Rica
Cri18N-3	Wenchang city of Hainan province	19.53	110.76	Eight years	Costa Rica
Cri18N-4	Wenchang city of Hainan province	19.53	110.76	Eight years	Costa Rica
Cri18S-1	Wenchang city of Hainan province	19.53	110.76	Eight years	Costa Rica
Cri18S-2	Wenchang city of Hainan province	19.53	110.76	Eight years	Costa Rica
Cri18S-7	Wenchang city of Hainan province	19.53	110.76	Eight years	Costa Rica
Cri18S-8	Wenchang city of Hainan province	19.53	110.76	Eight years	Costa Rica
Cri18S-6	Wenchang city of Hainan province	19.53	110.76	Eight years	Costa Rica
Cri18S-9	Wenchang city of Hainan province	19.53	110.76	Eight years	Costa Rica
Cri18S-11	Wenchang city of Hainan province	19.53	110.76	Eight years	Costa Rica
Cri18S-12	Wenchang city of Hainan province	19.53	110.76	Eight years	Costa Rica
Cri18S-13	Wenchang city of Hainan province	19.53	110.76	Eight years	Costa Rica
Cri18S-14	Wenchang city of Hainan province	19.53	110.76	Eight years	Costa Rica
Cri18S-16	Wenchang city of Hainan province	19.53	110.76	Eight years	Costa Rica
Cri18S-18	Wenchang city of Hainan province	19.53	110.76	Eight years	Costa Rica
Cri18S-20	Wenchang city of Hainan province	19.53	110.76	Eight years	Costa Rica
Cri18S-21	Wenchang city of Hainan province	19.53	110.76	Eight years	Costa Rica
Cri18S-23	Wenchang city of Hainan province	19.53	110.76	Eight years	Costa Rica
Cri19N-1	Wenchang city of Hainan province	19.53	110.76	Eight years	Costa Rica
Cri19N-2	Wenchang city of Hainan province	19.53	110.76	Eight years	Costa Rica
Cri19N-3	Wenchang city of Hainan province	19.53	110.76	Eight years	Costa Rica
Cri19N-5	Wenchang city of Hainan province	19.53	110.76	Eight years	Costa Rica
Cri19S-1	Wenchang city of Hainan province	19.53	110.76	Eight years	Costa Rica
Cri20N-1	Wenchang city of Hainan province	19.53	110.76	Eight years	Costa Rica
Cri20N-3	Wenchang city of Hainan province	19.53	110.76	Eight years	Costa Rica
Cri20S-2	Wenchang city of Hainan province	19.53	110.76	Eight years	Costa Rica
Cri20S-3	Wenchang city of Hainan province	19.53	110.76	Eight years	Costa Rica
Cri20S-6	Wenchang city of Hainan province	19.53	110.76	Eight years	Costa Rica
Cri20S-10	Wenchang city of Hainan province	19.53	110.76	Eight years	Costa Rica
Cri20S-11	Wenchang city of Hainan province	19.53	110.76	Eight years	Costa Rica
Cri20S-13	Wenchang city of Hainan province	19.53	110.76	Eight years	Costa Rica
Cri20S-14	Wenchang city of Hainan province	19.53	110.76	Eight years	Costa Rica
Cri20S-17	Wenchang city of Hainan province	19.53	110.76	Eight years	Costa Rica
Cri20S-19	Wenchang city of Hainan province	19.53	110.76	Eight years	Costa Rica
Cri20S-21	Wenchang city of Hainan province	19.53	110.76	Eight years	Costa Rica
Cri20S-24	Wenchang city of Hainan province	19.53	110.76	Eight years	Costa Rica
Cri20S-27	Wenchang city of Hainan province	19.53	110.76	Eight years	Costa Rica
Cri20S-29	Wenchang city of Hainan province	19.53	110.76	Eight years	Costa Rica
Cri20S-33	Wenchang city of Hainan province	19.53	110.76	Eight years	Costa Rica
Cri20S-35	Wenchang city of Hainan province	19.53	110.76	Eight years	Costa Rica
Cri20S-36	Wenchang city of Hainan province	19.53	110.76	Eight years	Costa Rica
Cri16S+4	Wenchang city of Hainan province	19.53	110.76	Eight years	Costa Rica
Cri17S+1	Wenchang city of Hainan province	19.53	110.76	Eight years	Costa Rica
Cri17S+2	Wenchang city of Hainan province	19.53	110.76	Eight years	Africa
Cri17S+3	Wenchang city of Hainan province	19.53	110.76	Eight years	Africa
Cri18S+2	Wenchang city of Hainan province	19.53	110.76	Eight years	Africa
Cri18S+3	Wenchang city of Hainan province	19.53	110.76	Eight years	Africa
Cri18S+4	Wenchang city of Hainan province	19.53	110.76	Eight years	Africa
Cri18S+5	Wenchang city of Hainan province	19.53	110.76	Eight years	Africa
Cri19S+1	Wenchang city of Hainan province	19.53	110.76	Eight years	Africa
Cri19S+2	Wenchang city of Hainan province	19.53	110.76	Eight years	Africa
Cri20S+1	Wenchang city of Hainan province	19.53	110.76	Eight years	Africa
