# Supplementary material for: Development of High-Density SNP Markers and Their Application in Evaluating Genetic Diversity and Population Structure in Elaeis guineensis
Source: Front Plant Sci. 2019 Feb 12;10:130. doi: 10.3389/fpls.2019.00130 (PMC6380268; doi:10.3389/fpls.2019.00130)
Supplement: Supplementary file 2 [file Table_2.XLSX]

## Sheet: Sheet1
c4-664	AGCGATAG-GTTTCGGA
c4-883	CATTGACC-AGGCGAAG
c4-618	ATCACGAC-GTGGCCTT
c4-953	CTGAAGCT-GTACTGAC
c4-853	ATGTCAGA-GGCTCTGA
c4-467	GAATTCGT-TAAGTTCC
c4-342	CGAGGCTG-TGCTAAGT
c4-439	GAGATTCC-CTAGAACA
c4-551	AGGGTCAA-CCGTCCCG
c4-940	TAGGCATG-GTACTGAC
c4-644	TAAGGCGA-GTTTCGGA
c4-413	GAATTCGT-CTAATCGA
c4-371	GCTTTAAC-TGTTCTCT
c4-856	TATCGTCG-GGCTCTGA
c4-703	CGAGGCTG-GAGTGGAT
c4-652	ACAAACGG-GTTTCGGA
c4-351	AGCGATAG-TGCTAAGT
c4-647	TAGGCATG-GTTTCGGA
c4-999	AGCGATAG-GAGATTCC
c4-826	CTGAAGCT-AGCTGAAC
c4-685	CGCTCATT-CGTACGTA
c4-858	TAAGGCGA-AGGCGAAG
c4-679	ACAAACGG-CGTACGTA
c4-363	TGTGACCA-TGTTCTCT
c4-382	CACCACAC-TAAGACAC
c4-639	ATGTCAGA-GTGGCCTT
c4-443	TCCGCGAA-CTAGAACA
c4-948	TGTGACCA-GTACTGAC
c4-937	TAAGGCGA-GTACTGAC
c4-646	TCCTGAGC-GTTTCGGA
c4-680	ACCCAGCA-CGTACGTA
c4-468	CTGAAGCT-TAAGTTCC
c4-594	GCTACGCT-GTGAAACG
c4-754	TCCTGAGC-ATTCCTTT
c4-469	CGGCTATG-TAAGTTCC
c4-671	TAAGGCGA-CGTACGTA
c4-592	TCCTGAGC-GTGAAACG
c4-562	CATTGACC-CCGTCCCG
c4-579	GAATTCGT-GTCCGCAC
c4-433	ACCCAGCA-CTAGAACA
c4-384	AGGGTCAA-TAAGACAC
c4-975	TCCGCGAA-TAGGCATG
c4-648	GCTACGCT-GTTTCGGA
c4-803	AGCGATAG-ATAGAGGC
c4-343	GTAGAGGA-TGCTAAGT
c4-990	ACCCAGCA-GAGATTCC
c4-765	CGCTCATT-ATTCCTTT
c4-593	TAGGCATG-GTGAAACG
c4-752	TAAGGCGA-ATTCCTTT
c4-419	ATGTCAGA-CTAATCGA
c4-404	ACAGTGGT-CTAATCGA
c4-390	TCCGCGAA-TAAGACAC
c4-682	GAAACCCA-CGTACGTA
c4-658	CGCTCATT-GTTTCGGA
c4-967	CACCACAC-TAGGCATG
c4-774	TATCGTCG-ATTCCTTT
c4-707	ACCCAGCA-GAGTGGAT
c4-411	CGCTCATT-CTAATCGA
c4-377	CGAGGCTG-TAAGACAC
c4-753	ATCACGAC-ATTCCTTT
c4-1001	ATGTCAGA-GAGATTCC
c4-545	GTAGAGGA-CCGTCCCG
c4-559	CTTCGTTC-CCGTCCCG
c4-375	TCCTGAGC-TAAGACAC
c4-325	AGGGTCAA-CTAAGCCT
c4-758	ACAGTGGT-ATTCCTTT
c4-605	GAGATTCC-GTGAAACG
c4-976	AGCGATAG-TAGGCATG
c4-650	GTAGAGGA-GTTTCGGA
c4-357	TAAGGCGA-TGTTCTCT
c4-989	ACAAACGG-GAGATTCC
c4-847	GAATTCGT-GGCTCTGA
c4-541	ATCACGAC-CCGTCCCG
c4-992	TGTGACCA-GAGATTCC
c4-581	CGGCTATG-GTCCGCAC
c4-968	GAAACCCA-TAGGCATG
c4-327	GAGATTCC-CTAAGCCT
c4-926	GAATTCGT-CAGGACGT
c4-450	CATTGACC-CTAGAACA
c4-796	GTAGAGGA-ATAGAGGC
c4-794	GCTACGCT-ATAGAGGC
c4-391	AGCGATAG-TAAGACAC
c4-859	ATCACGAC-AGGCGAAG
c4-797	ACCCAGCA-ATAGAGGC
c4-590	TAAGGCGA-GTGAAACG
c4-596	GTAGAGGA-GTGAAACG
c4-657	AGGGTCAA-GTTTCGGA
c4-720	ATGTCAGA-GAGTGGAT
c4-836	CGAGGCTG-GGCTCTGA
c4-764	AGGGTCAA-ATTCCTTT
c4-943	GTAGAGGA-GTACTGAC
c4-822	CTGAAGCT-CCTATCCT
c4-684	AGGGTCAA-CGTACGTA
c4-945	ACAAACGG-GTACTGAC
c4-603	AGGGTCAA-GTGAAACG
c4-991	CACCACAC-GAGATTCC
c4-615	TATCGTCG-GTGAAACG
c4-955	TCCGCGAA-GTACTGAC
c4-673	TCCTGAGC-CGTACGTA
c4-511	CACCACAC-AGTTCCGT
c4-638	TGCTAAGT-GTGGCCTT
c4-965	ACAGTGGT-TAGGCATG
c4-364	AGGGTCAA-TGTTCTCT
c4-634	CTGAAGCT-GTGGCCTT
c4-361	ACCCAGCA-TGTTCTCT
c4-346	TGTGACCA-TGCTAAGT
c4-378	GTAGAGGA-TAAGACAC
c4-757	GTAGAGGA-ATTCCTTT
c4-515	CGGCTATG-AGTTCCGT
c4-966	ACCCAGCA-TAGGCATG
c4-395	TATCGTCG-TAAGACAC
c4-863	CGAGGCTG-AGGCGAAG
c4-344	ACCCAGCA-TGCTAAGT
c4-338	CATTGACC-CTAAGCCT
c4-449	TATCGTCG-CTAGAACA
c4-674	TAGGCATG-CGTACGTA
c4-568	CGAGGCTG-GTCCGCAC
c4-988	ACAGTGGT-GAGATTCC
c4-589	CATTGACC-GTCCGCAC
c4-591	ATCACGAC-GTGAAACG
c4-795	CGAGGCTG-ATAGAGGC
c4-353	CTTCGTTC-TGCTAAGT
c4-586	CTTCGTTC-GTCCGCAC
c4-760	ACCCAGCA-ATTCCTTT
c4-444	AGCGATAG-CTAGAACA
c4-655	GAAACCCA-GTTTCGGA
c4-659	GAGATTCC-GTTTCGGA
c4-560	GCTTTAAC-CCGTCCCG
c4-712	CGCTCATT-GAGTGGAT
c4-696	TATCGTCG-CGTACGTA
c4-425	ATCACGAC-CTAGAACA
c4-951	GAGATTCC-GTACTGAC
c4-683	TGTGACCA-CGTACGTA
c4-448	GCTTTAAC-CTAGAACA
c4-841	CACCACAC-GGCTCTGA
c4-554	CTGAAGCT-CCGTCCCG
c4-556	TCCGCGAA-CCGTCCCG
c4-928	CGGCTATG-CAGGACGT
c4-426	TCCTGAGC-CTAGAACA
c4-546	ACAGTGGT-CCGTCCCG
c4-667	CTTCGTTC-GTTTCGGA
c4-435	GAAACCCA-CTAGAACA
c4-668	GCTTTAAC-GTTTCGGA
c4-542	TAGGCATG-CCGTCCCG
c4-598	ACAAACGG-GTGAAACG
c4-691	AGCGATAG-CGTACGTA
c4-428	GCTACGCT-CTAGAACA
c4-380	ACAAACGG-TAAGACAC
c4-770	AGCGATAG-ATTCCTTT
c4-379	ACAGTGGT-TAAGACAC
c4-508	CGAGGCTG-AGTTCCGT
c4-561	TATCGTCG-CCGTCCCG
c4-613	CTTCGTTC-GTGAAACG
c4-1006	TAAGGCGA-GCCCGGAG
c4-1003	TAGGCATG-AGCTGAAC
c4-495	CTGAAGCT-TAGACCTA
c4-587	GCTTTAAC-GTCCGCAC
c4-347	AGGGTCAA-TGCTAAGT
c4-986	CGAGGCTG-GAGATTCC
c4-365	CTGAAGCT-TGTTCTCT
c4-381	ACCCAGCA-TAAGACAC
c4-355	TATCGTCG-TGCTAAGT
c4-533	CGGCTATG-ATGTCAGA
c4-775	CATTGACC-ATTCCTTT
c4-370	CTTCGTTC-TGTTCTCT
c4-383	TGTGACCA-TAAGACAC
c4-905	TGCTAAGT-TAATCTTA
c4-376	GCTACGCT-TAAGACAC
c4-599	ACCCAGCA-GTGAAACG
c4-1002	CTTCGTTC-GAGATTCC
c4-799	AGGGTCAA-ATAGAGGC
c4-663	TCCGCGAA-GTTTCGGA
c4-614	GCTTTAAC-GTGAAACG
c4-573	CACCACAC-GTCCGCAC
c4-807	TATCGTCG-ATAGAGGC
c4-882	TATCGTCG-AGGCGAAG
c4-806	CTTCGTTC-ATAGAGGC
c4-337	TATCGTCG-CTAAGCCT
c4-798	CACCACAC-ATAGAGGC
c4-672	ATCACGAC-CGTACGTA
c4-672	ATCACGAC-CGTACGTA

## Sheet: Sheet2
Supplementary Table 2 Barcode and index sequence of 200 oil palm genotypes
Code	Barcode sequence
Cri20S-2	AGCGATAG-GTTTCGGA
Cri12S-12	CATTGACC-AGGCGAAG
Cri14S-13	ATCACGAC-GTGGCCTT
Cri19N-3	CTGAAGCT-GTACTGAC
Cri9S-1	ATGTCAGA-GGCTCTGA
Cri11S-10	GAATTCGT-TAAGTTCC
Cri14N-1	CGAGGCTG-TGCTAAGT
Cri15N-1	GAGATTCC-CTAGAACA
Cri11S-6	AGGGTCAA-CCGTCCCG
Cri18S-11	TAGGCATG-GTACTGAC
Cri16S-19	TAAGGCGA-GTTTCGGA
Cri13S-31	GAATTCGT-CTAATCGA
Cri19N-1	GCTTTAAC-TGTTCTCT
Cri9S-2	TATCGTCG-GGCTCTGA
Cri4S-2	CGAGGCTG-GAGTGGAT
Cri18S-13	ACAAACGG-GTTTCGGA
Cri15S-18	AGCGATAG-TGCTAAGT
Cri18S-14	TAGGCATG-GTTTCGGA
Cri20S-29	AGCGATAG-GAGATTCC
Cri17N-1	CTGAAGCT-AGCTGAAC
Cri14S-7	CGCTCATT-CGTACGTA
Cri17S+1	TAAGGCGA-AGGCGAAG
Cri14S-11	ACAAACGG-CGTACGTA
Cri18N-3	TGTGACCA-TGTTCTCT
Cri12S-16	CACCACAC-TAAGACAC
Cri18S+4	ATGTCAGA-GTGGCCTT
Cri15N-31	TCCGCGAA-CTAGAACA
Cri18S-8	TGTGACCA-GTACTGAC
Cri18S-1	TAAGGCGA-GTACTGAC
Cri16S-21	TCCTGAGC-GTTTCGGA
Cri3N-1	ACCCAGCA-CGTACGTA
Cri11S-12	CTGAAGCT-TAAGTTCC
Cri13S-13	GCTACGCT-GTGAAACG
Cri5S-2	TCCTGAGC-ATTCCTTT
Cri11S-13	CGGCTATG-TAAGTTCC
Cri12S-27	TAAGGCGA-CGTACGTA
Cri16S-12	TCCTGAGC-GTGAAACG
Cri12S-21	CATTGACC-CCGTCCCG
Cri12S-3	GAATTCGT-GTCCGCAC
Cri14S-21	ACCCAGCA-CTAGAACA
Cri12S-24	AGGGTCAA-TAAGACAC
Cri20S+1	TCCGCGAA-TAGGCATG
Cri18S-20	GCTACGCT-GTTTCGGA
Cri16S-18	AGCGATAG-ATAGAGGC
Cri14S-10	GTAGAGGA-TGCTAAGT
Cri20S-2	ACCCAGCA-GAGATTCC
Cri15S-3	CGCTCATT-ATTCCTTT
Cri13S-12	TAGGCATG-GTGAAACG
Cri5S-1	TAAGGCGA-ATTCCTTT
Cri13S-4	ATGTCAGA-CTAATCGA
Cri13S-20	ACAGTGGT-CTAATCGA
Cri12S-4	TCCGCGAA-TAAGACAC
Cri14S-15	GAAACCCA-CGTACGTA
Cri18S-6	CGCTCATT-GTTTCGGA
Cri20N-1	CACCACAC-TAGGCATG
Cri7N-1	TATCGTCG-ATTCCTTT
Cri4S-3	ACCCAGCA-GAGTGGAT
Cri13S-21	CGCTCATT-CTAATCGA
Cri20S-3	CGAGGCTG-TAAGACAC
Cri15S-17	ATCACGAC-ATTCCTTT
Cri20S-36	ATGTCAGA-GAGATTCC
Cri11S-4	GTAGAGGA-CCGTCCCG
Cri15S-20	CTTCGTTC-CCGTCCCG
Cri19S-1	TCCTGAGC-TAAGACAC
Cri12N-1	AGGGTCAA-CTAAGCCT
Cri15S-21	ACAGTGGT-ATTCCTTT
Cri16S-16	GAGATTCC-GTGAAACG
Cri20S-10	AGCGATAG-TAGGCATG
Cri18S-21	GTAGAGGA-GTTTCGGA
Cri16S-14	TAAGGCGA-TGTTCTCT
Cri20S-19	ACAAACGG-GAGATTCC
Cri17N-3	GAATTCGT-GGCTCTGA
Cri11S-2	ATCACGAC-CCGTCCCG
Cri20S-27	TGTGACCA-GAGATTCC
Cri12S-30	CGGCTATG-GTCCGCAC
Cri20N-3	GAAACCCA-TAGGCATG
Cri12S-9	GAGATTCC-CTAAGCCT
Cri18N-2	GAATTCGT-CAGGACGT
Cri11S-1	CATTGACC-CTAGAACA
Cri16S+4	GTAGAGGA-ATAGAGGC
Cri7N-2	GCTACGCT-ATAGAGGC
Cri12S-8	AGCGATAG-TAAGACAC
Cri9S-3	ATCACGAC-AGGCGAAG
Cri7S-3	ACCCAGCA-ATAGAGGC
Cri12S-7	TAAGGCGA-GTGAAACG
Cri16S-13	GTAGAGGA-GTGAAACG
Cri18S-23	AGGGTCAA-GTTTCGGA
Cri5N-2	ATGTCAGA-GAGTGGAT
Cri9N-1	CGAGGCTG-GGCTCTGA
Cri6S-1	AGGGTCAA-ATTCCTTT
Cri18S-12	GTAGAGGA-GTACTGAC
Cri8S-3	CTGAAGCT-CCTATCCT
Cri14S-19	AGGGTCAA-CGTACGTA
Cri18S-7	ACAAACGG-GTACTGAC
Cri13S-24	AGGGTCAA-GTGAAACG
Cri20S-24	CACCACAC-GAGATTCC
Cri16S-9	TATCGTCG-GTGAAACG
Cri19N-5	TCCGCGAA-GTACTGAC
Cri2S-2	TCCTGAGC-CGTACGTA
Cri11S-18	CACCACAC-AGTTCCGT
Cri18S+2	TGCTAAGT-GTGGCCTT
Cri19S+1	ACAGTGGT-TAGGCATG
Cri18S+3	AGGGTCAA-TGTTCTCT
Cri18N-4	CTGAAGCT-GTGGCCTT
Cri17S+3	ACCCAGCA-TGTTCTCT
Cri14S-4	TGTGACCA-TGCTAAGT
Cri20S-33	GTAGAGGA-TAAGACAC
Cri15S-19	GTAGAGGA-ATTCCTTT
Cri11S-19	CGGCTATG-AGTTCCGT
Cri19S+2	ACCCAGCA-TAGGCATG
Cri13S-10	TATCGTCG-TAAGACAC
Cri17S+2	CGAGGCTG-AGGCGAAG
Cri14S-2	ACCCAGCA-TGCTAAGT
Cri13S-9	CATTGACC-CTAAGCCT
Cri11N-1	TATCGTCG-CTAGAACA
Cri14S-1	TAGGCATG-CGTACGTA
Cri12S-22	CGAGGCTG-GTCCGCAC
Cri20S-13	ACAGTGGT-GAGATTCC
Cri12S-6	CATTGACC-GTCCGCAC
Cri13S-1	ATCACGAC-GTGAAACG
Cri15S-8	CGAGGCTG-ATAGAGGC
Cri15S-7	CTTCGTTC-TGCTAAGT
Cri12S-31	CTTCGTTC-GTCCGCAC
Cri15S-22	ACCCAGCA-ATTCCTTT
Cri10S-2	AGCGATAG-CTAGAACA
Cri18S-18	GAAACCCA-GTTTCGGA
Cri20S-17	GAGATTCC-GTTTCGGA
Cri12S-10	GCTTTAAC-CCGTCCCG
Cri15S-12	CGCTCATT-GAGTGGAT
Cri15S-10	TATCGTCG-CGTACGTA
Cri13S-6	ATCACGAC-CTAGAACA
Cri19N-2	GAGATTCC-GTACTGAC
Cri14S-18	TGTGACCA-CGTACGTA
Cri10S-3	GCTTTAAC-CTAGAACA
Cri17N-2	CACCACAC-GGCTCTGA
Cri11S-7	CTGAAGCT-CCGTCCCG
Cri11S-8	TCCGCGAA-CCGTCCCG
Cri18S+5	CGGCTATG-CAGGACGT
Cri13S-8	TCCTGAGC-CTAGAACA
Cri11S-5	ACAGTGGT-CCGTCCCG
Cri20S-35	CTTCGTTC-GTTTCGGA
Cri14S-9	GAAACCCA-CTAGAACA
Cri12S-15	GCTTTAAC-GTTTCGGA
Cri11S-3	TAGGCATG-CCGTCCCG
Cri13S-2	ACAAACGG-GTGAAACG
Cri15S-1	AGCGATAG-CGTACGTA
Cri14S-20	GCTACGCT-CTAGAACA
Cri8S-5	ACAAACGG-TAAGACAC
Cri15S-4	AGCGATAG-ATTCCTTT
Cri6S-3	ACAGTGGT-TAAGACAC
Cri15S-14	CGAGGCTG-AGTTCCGT
Cri12S-2	TATCGTCG-CCGTCCCG
Cri13S-5	CTTCGTTC-GTGAAACG
CriSD	TAAGGCGA-GCCCGGAG
Cri8S-4	TAGGCATG-AGCTGAAC
Cri11S-15	CTGAAGCT-TAGACCTA
Cri12S-5	GCTTTAAC-GTCCGCAC
Cri15S-13	AGGGTCAA-TGCTAAGT
Cri20S-11	CGAGGCTG-GAGATTCC
Cri18S-16	CTGAAGCT-TGTTCTCT
Cri12S-14	ACCCAGCA-TAAGACAC
Cri16N-3	TATCGTCG-TGCTAAGT
Cri15S-16	CGGCTATG-ATGTCAGA
Cri15S-5	CATTGACC-ATTCCTTT
Cri18S-9	CTTCGTTC-TGTTCTCT
Cri12S-17	TGTGACCA-TAAGACAC
Cri12S-13	TGCTAAGT-TAATCTTA
Cri20S-14	GCTACGCT-TAAGACAC
Cri13S-22	ACCCAGCA-GTGAAACG
Cri20S-6	CTTCGTTC-GAGATTCC
Cri8S-1	AGGGTCAA-ATAGAGGC
Cri1N-2	TCCGCGAA-GTTTCGGA
Cri16S-22	GCTTTAAC-GTGAAACG
Cri12S-28	CACCACAC-GTCCGCAC
Cri16S-8	TATCGTCG-ATAGAGGC
Cri12S-11	TATCGTCG-AGGCGAAG
Cri8S-2	CTTCGTTC-ATAGAGGC
Cri13S-16	TATCGTCG-CTAAGCCT
Cri16S-15	CACCACAC-ATAGAGGC
Cri14N-2	ATCACGAC-CGTACGTA

## Sheet: Sheet3
Cri1N-2	Wenchang city of Hainan province	19.53	110.76	Eight years	China
Cri2S-2	Wenchang city of Hainan province	19.53	110.76	Eight years	China
Cri2S-3	Wenchang city of Hainan province	19.53	110.76	Eight years	China
Cri3N-1	Wenchang city of Hainan province	19.53	110.76	Eight years	China
Cri4S-2	Wenchang city of Hainan province	19.53	110.76	Eight years	China
Cri4S-3	Wenchang city of Hainan province	19.53	110.76	Eight years	China
Cri5N-2	Wenchang city of Hainan province	19.53	110.76	Eight years	China
Cri5S-1	Wenchang city of Hainan province	19.53	110.76	Eight years	China
Cri5S-2	Wenchang city of Hainan province	19.53	110.76	Eight years	China
Cri6S-1	Wenchang city of Hainan province	19.53	110.76	Eight years	China
Cri6S-3	Wenchang city of Hainan province	19.53	110.76	Eight years	China
Cri7N-1	Wenchang city of Hainan province	19.53	110.76	Eight years	China
Cri7N-2	Wenchang city of Hainan province	19.53	110.76	Eight years	China
Cri7S-3	Wenchang city of Hainan province	19.53	110.76	Eight years	China
Cri8S-1	Wenchang city of Hainan province	19.53	110.76	Eight years	China
Cri8S-2	Wenchang city of Hainan province	19.53	110.76	Eight years	China
Cri8S-3	Wenchang city of Hainan province	19.53	110.76	Eight years	China
Cri8S-4	Wenchang city of Hainan province	19.53	110.76	Eight years	China
Cri9N-1	Wenchang city of Hainan province	19.53	110.76	Eight years	China
Cri9S-1	Wenchang city of Hainan province	19.53	110.76	Eight years	China
Cri9S-2	Wenchang city of Hainan province	19.53	110.76	Eight years	China
Cri9S-3	Wenchang city of Hainan province	19.53	110.76	Eight years	Malaysia
Cri8S-5	Wenchang city of Hainan province	19.53	110.76	Eight years	Malaysia
Cri10S-2	Wenchang city of Hainan province	19.53	110.76	Eight years	Malaysia
Cri10S-3	Wenchang city of Hainan province	19.53	110.76	Eight years	Malaysia
Cri11N-1	Wenchang city of Hainan province	19.53	110.76	Eight years	Malaysia
Cri11S-1	Wenchang city of Hainan province	19.53	110.76	Eight years	Malaysia
Cri11S-2	Wenchang city of Hainan province	19.53	110.76	Eight years	Malaysia
Cri11S-3	Wenchang city of Hainan province	19.53	110.76	Eight years	Malaysia
Cri11S-4	Wenchang city of Hainan province	19.53	110.76	Eight years	Malaysia
Cri11S-5	Wenchang city of Hainan province	19.53	110.76	Eight years	Malaysia
Cri11S-6	Wenchang city of Hainan province	19.53	110.76	Eight years	Malaysia
Cri11S-7	Wenchang city of Hainan province	19.53	110.76	Eight years	Malaysia
Cri11S-8	Wenchang city of Hainan province	19.53	110.76	Eight years	Malaysia
Cri11S-10	Wenchang city of Hainan province	19.53	110.76	Eight years	Malaysia
Cri11S-11	Wenchang city of Hainan province	19.53	110.76	Eight years	Malaysia
Cri11S-12	Wenchang city of Hainan province	19.53	110.76	Eight years	Malaysia
Cri11S-13	Wenchang city of Hainan province	19.53	110.76	Eight years	Malaysia
Cri11S-15	Wenchang city of Hainan province	19.53	110.76	Eight years	Malaysia
Cri11S-16	Wenchang city of Hainan province	19.53	110.76	Eight years	Malaysia
Cri11S-18	Wenchang city of Hainan province	19.53	110.76	Eight years	Malaysia
Cri11S-19	Wenchang city of Hainan province	19.53	110.76	Eight years	Malaysia
Cri12N-1	Wenchang city of Hainan province	19.53	110.76	Eight years	Malaysia
Cri12S-1	Wenchang city of Hainan province	19.53	110.76	Eight years	Malaysia
Cri12S-2	Wenchang city of Hainan province	19.53	110.76	Eight years	Malaysia
Cri12S-3	Wenchang city of Hainan province	19.53	110.76	Eight years	Malaysia
Cri12S-4	Wenchang city of Hainan province	19.53	110.76	Eight years	Malaysia
Cri12S-5	Wenchang city of Hainan province	19.53	110.76	Eight years	Malaysia
Cri12S-6	Wenchang city of Hainan province	19.53	110.76	Eight years	Malaysia
Cri12S-7	Wenchang city of Hainan province	19.53	110.76	Eight years	Malaysia
Cri12S-8	Wenchang city of Hainan province	19.53	110.76	Eight years	Malaysia
Cri12S-9	Wenchang city of Hainan province	19.53	110.76	Eight years	Malaysia
Cri12S-10	Wenchang city of Hainan province	19.53	110.76	Eight years	Malaysia
Cri12S-11	Wenchang city of Hainan province	19.53	110.76	Eight years	Malaysia
Cri12S-12	Wenchang city of Hainan province	19.53	110.76	Eight years	Malaysia
Cri12S-13	Wenchang city of Hainan province	19.53	110.76	Eight years	Malaysia
Cri12S-14	Wenchang city of Hainan province	19.53	110.76	Eight years	Malaysia
Cri12S-15	Wenchang city of Hainan province	19.53	110.76	Eight years	Malaysia
Cri12S-16	Wenchang city of Hainan province	19.53	110.76	Eight years	Malaysia
Cri12S-17	Wenchang city of Hainan province	19.53	110.76	Eight years	Malaysia
Cri12S-21	Wenchang city of Hainan province	19.53	110.76	Eight years	Malaysia
Cri12S-22	Wenchang city of Hainan province	19.53	110.76	Eight years	Malaysia
Cri12S-24	Wenchang city of Hainan province	19.53	110.76	Eight years	Malaysia
Cri12S-27	Wenchang city of Hainan province	19.53	110.76	Eight years	Malaysia
Cri12S-28	Wenchang city of Hainan province	19.53	110.76	Eight years	Malaysia
Cri12S-30	Wenchang city of Hainan province	19.53	110.76	Eight years	Malaysia
Cri12S-31	Wenchang city of Hainan province	19.53	110.76	Eight years	Malaysia
Cri13S-1	Wenchang city of Hainan province	19.53	110.76	Eight years	Malaysia
Cri13S-2	Wenchang city of Hainan province	19.53	110.76	Eight years	Malaysia
Cri13S-3	Wenchang city of Hainan province	19.53	110.76	Eight years	Malaysia
Cri13S-4	Wenchang city of Hainan province	19.53	110.76	Eight years	Malaysia
Cri13S-5	Wenchang city of Hainan province	19.53	110.76	Eight years	Malaysia
Cri13S-6	Wenchang city of Hainan province	19.53	110.76	Eight years	Malaysia
Cri13S-8	Wenchang city of Hainan province	19.53	110.76	Eight years	Malaysia
Cri13S-9	Wenchang city of Hainan province	19.53	110.76	Eight years	Malaysia
Cri13S-10	Wenchang city of Hainan province	19.53	110.76	Eight years	Malaysia
Cri13S-12	Wenchang city of Hainan province	19.53	110.76	Eight years	Malaysia
Cri13S-13	Wenchang city of Hainan province	19.53	110.76	Eight years	Malaysia
Cri13S-16	Wenchang city of Hainan province	19.53	110.76	Eight years	Malaysia
Cri13S-20	Wenchang city of Hainan province	19.53	110.76	Eight years	Malaysia
Cri13S-21	Wenchang city of Hainan province	19.53	110.76	Eight years	Malaysia
Cri13S-22	Wenchang city of Hainan province	19.53	110.76	Eight years	Malaysia
Cri13S-24	Wenchang city of Hainan province	19.53	110.76	Eight years	Malaysia
Cri14N-1	Wenchang city of Hainan province	19.53	110.76	Eight years	Malaysia
Cri14N-2	Wenchang city of Hainan province	19.53	110.76	Eight years	Malaysia
Cri14S-1	Wenchang city of Hainan province	19.53	110.76	Eight years	Malaysia
Cri14S-2	Wenchang city of Hainan province	19.53	110.76	Eight years	Malaysia
Cri14S-4	Wenchang city of Hainan province	19.53	110.76	Eight years	Malaysia
Cri14S-7	Wenchang city of Hainan province	19.53	110.76	Eight years	Malaysia
Cri14S-9	Wenchang city of Hainan province	19.53	110.76	Eight years	Malaysia
Cri14S-10	Wenchang city of Hainan province	19.53	110.76	Eight years	Malaysia
Cri14S-11	Wenchang city of Hainan province	19.53	110.76	Eight years	Malaysia
Cri14S-13	Wenchang city of Hainan province	19.53	110.76	Eight years	Malaysia
Cri14S-15	Wenchang city of Hainan province	19.53	110.76	Eight years	Malaysia
Cri14S-18	Wenchang city of Hainan province	19.53	110.76	Eight years	Malaysia
Cri14S-19	Wenchang city of Hainan province	19.53	110.76	Eight years	Malaysia
Cri14S-20	Wenchang city of Hainan province	19.53	110.76	Eight years	Malaysia
Cri14S-21	Wenchang city of Hainan province	19.53	110.76	Eight years	Malaysia
Cri15N-1	Wenchang city of Hainan province	19.53	110.76	Eight years	Malaysia
Cri15N-2	Wenchang city of Hainan province	19.53	110.76	Eight years	Malaysia
Cri15N-3	Wenchang city of Hainan province	19.53	110.76	Eight years	Malaysia
Cri15S-1	Wenchang city of Hainan province	19.53	110.76	Eight years	Costa Rica
Cri15S-3	Wenchang city of Hainan province	19.53	110.76	Eight years	Costa Rica
Cri15S-4	Wenchang city of Hainan province	19.53	110.76	Eight years	Costa Rica
Cri15S-5	Wenchang city of Hainan province	19.53	110.76	Eight years	Costa Rica
Cri15S-6	Wenchang city of Hainan province	19.53	110.76	Eight years	Costa Rica
Cri15S-7	Wenchang city of Hainan province	19.53	110.76	Eight years	Costa Rica
Cri15S-8	Wenchang city of Hainan province	19.53	110.76	Eight years	Costa Rica
Cri15S-10	Wenchang city of Hainan province	19.53	110.76	Eight years	Costa Rica
Cri15S-12	Wenchang city of Hainan province	19.53	110.76	Eight years	Costa Rica
Cri15S-13	Wenchang city of Hainan province	19.53	110.76	Eight years	Costa Rica
Cri15S-14	Wenchang city of Hainan province	19.53	110.76	Eight years	Costa Rica
Cri15S-15	Wenchang city of Hainan province	19.53	110.76	Eight years	Costa Rica
Cri15S-16	Wenchang city of Hainan province	19.53	110.76	Eight years	Costa Rica
Cri15S-17	Wenchang city of Hainan province	19.53	110.76	Eight years	Costa Rica
Cri15S-18	Wenchang city of Hainan province	19.53	110.76	Eight years	Costa Rica
Cri15S-19	Wenchang city of Hainan province	19.53	110.76	Eight years	Costa Rica
Cri15S-20	Wenchang city of Hainan province	19.53	110.76	Eight years	Costa Rica
Cri15S-21	Wenchang city of Hainan province	19.53	110.76	Eight years	Costa Rica
Cri15S-22	Wenchang city of Hainan province	19.53	110.76	Eight years	Costa Rica
Cri16N-2	Wenchang city of Hainan province	19.53	110.76	Eight years	Costa Rica
Cri16N-3	Wenchang city of Hainan province	19.53	110.76	Eight years	Costa Rica
Cri16S-8	Wenchang city of Hainan province	19.53	110.76	Eight years	Costa Rica
Cri16S-9	Wenchang city of Hainan province	19.53	110.76	Eight years	Costa Rica
Cri16S-12	Wenchang city of Hainan province	19.53	110.76	Eight years	Costa Rica
Cri16S-13	Wenchang city of Hainan province	19.53	110.76	Eight years	Costa Rica
Cri16S-14	Wenchang city of Hainan province	19.53	110.76	Eight years	Costa Rica
Cri16S-15	Wenchang city of Hainan province	19.53	110.76	Eight years	Costa Rica
Cri16S-16	Wenchang city of Hainan province	19.53	110.76	Eight years	Costa Rica
Cri16S-18	Wenchang city of Hainan province	19.53	110.76	Eight years	Costa Rica
Cri16S-19	Wenchang city of Hainan province	19.53	110.76	Eight years	Costa Rica
Cri16S-21	Wenchang city of Hainan province	19.53	110.76	Eight years	Costa Rica
Cri16S-22	Wenchang city of Hainan province	19.53	110.76	Eight years	Costa Rica
Cri17N-1	Wenchang city of Hainan province	19.53	110.76	Eight years	Costa Rica
Cri17N-2	Wenchang city of Hainan province	19.53	110.76	Eight years	Costa Rica
Cri17N-3	Wenchang city of Hainan province	19.53	110.76	Eight years	Costa Rica
Cri17S-2	Wenchang city of Hainan province	19.53	110.76	Eight years	Costa Rica
Cri17S-3	Wenchang city of Hainan province	19.53	110.76	Eight years	Costa Rica
Cri17S-5	Wenchang city of Hainan province	19.53	110.76	Eight years	Costa Rica
Cri17S-6	Wenchang city of Hainan province	19.53	110.76	Eight years	Costa Rica
Cri17S-7	Wenchang city of Hainan province	19.53	110.76	Eight years	Costa Rica
Cri17S-12	Wenchang city of Hainan province	19.53	110.76	Eight years	Costa Rica
Cri17S-13	Wenchang city of Hainan province	19.53	110.76	Eight years	Costa Rica
Cri17S-14	Wenchang city of Hainan province	19.53	110.76	Eight years	Costa Rica
Cri17S-15	Wenchang city of Hainan province	19.53	110.76	Eight years	Costa Rica
Cri17S-18	Wenchang city of Hainan province	19.53	110.76	Eight years	Costa Rica
Cri17S-22	Wenchang city of Hainan province	19.53	110.76	Eight years	Costa Rica
Cri17S-23	Wenchang city of Hainan province	19.53	110.76	Eight years	Costa Rica
Cri18N-2	Wenchang city of Hainan province	19.53	110.76	Eight years	Costa Rica
Cri18N-3	Wenchang city of Hainan province	19.53	110.76	Eight years	Costa Rica
Cri18N-4	Wenchang city of Hainan province	19.53	110.76	Eight years	Costa Rica
Cri18S-1	Wenchang city of Hainan province	19.53	110.76	Eight years	Costa Rica
Cri18S-2	Wenchang city of Hainan province	19.53	110.76	Eight years	Costa Rica
Cri18S-7	Wenchang city of Hainan province	19.53	110.76	Eight years	Costa Rica
Cri18S-8	Wenchang city of Hainan province	19.53	110.76	Eight years	Costa Rica
Cri18S-6	Wenchang city of Hainan province	19.53	110.76	Eight years	Costa Rica
Cri18S-9	Wenchang city of Hainan province	19.53	110.76	Eight years	Costa Rica
Cri18S-11	Wenchang city of Hainan province	19.53	110.76	Eight years	Costa Rica
Cri18S-12	Wenchang city of Hainan province	19.53	110.76	Eight years	Costa Rica
Cri18S-13	Wenchang city of Hainan province	19.53	110.76	Eight years	Costa Rica
Cri18S-14	Wenchang city of Hainan province	19.53	110.76	Eight years	Costa Rica
Cri18S-16	Wenchang city of Hainan province	19.53	110.76	Eight years	Costa Rica
Cri18S-18	Wenchang city of Hainan province	19.53	110.76	Eight years	Costa Rica
Cri18S-20	Wenchang city of Hainan province	19.53	110.76	Eight years	Costa Rica
Cri18S-21	Wenchang city of Hainan province	19.53	110.76	Eight years	Costa Rica
Cri18S-23	Wenchang city of Hainan province	19.53	110.76	Eight years	Costa Rica
Cri19N-1	Wenchang city of Hainan province	19.53	110.76	Eight years	Costa Rica
Cri19N-2	Wenchang city of Hainan province	19.53	110.76	Eight years	Costa Rica
Cri19N-3	Wenchang city of Hainan province	19.53	110.76	Eight years	Costa Rica
Cri19N-5	Wenchang city of Hainan province	19.53	110.76	Eight years	Costa Rica
Cri19S-1	Wenchang city of Hainan province	19.53	110.76	Eight years	Costa Rica
Cri20N-1	Wenchang city of Hainan province	19.53	110.76	Eight years	Costa Rica
Cri20N-3	Wenchang city of Hainan province	19.53	110.76	Eight years	Costa Rica
Cri20S-2	Wenchang city of Hainan province	19.53	110.76	Eight years	Costa Rica
Cri20S-3	Wenchang city of Hainan province	19.53	110.76	Eight years	Costa Rica
Cri20S-6	Wenchang city of Hainan province	19.53	110.76	Eight years	Costa Rica
Cri20S-10	Wenchang city of Hainan province	19.53	110.76	Eight years	Costa Rica
Cri20S-11	Wenchang city of Hainan province	19.53	110.76	Eight years	Costa Rica
Cri20S-13	Wenchang city of Hainan province	19.53	110.76	Eight years	Costa Rica
Cri20S-14	Wenchang city of Hainan province	19.53	110.76	Eight years	Costa Rica
Cri20S-17	Wenchang city of Hainan province	19.53	110.76	Eight years	Costa Rica
Cri20S-19	Wenchang city of Hainan province	19.53	110.76	Eight years	Costa Rica
Cri20S-21	Wenchang city of Hainan province	19.53	110.76	Eight years	Costa Rica
Cri20S-24	Wenchang city of Hainan province	19.53	110.76	Eight years	Costa Rica
Cri20S-27	Wenchang city of Hainan province	19.53	110.76	Eight years	Costa Rica
Cri20S-29	Wenchang city of Hainan province	19.53	110.76	Eight years	Costa Rica
Cri20S-33	Wenchang city of Hainan province	19.53	110.76	Eight years	Costa Rica
Cri20S-35	Wenchang city of Hainan province	19.53	110.76	Eight years	Costa Rica
Cri20S-36	Wenchang city of Hainan province	19.53	110.76	Eight years	Costa Rica
Cri16S+4	Wenchang city of Hainan province	19.53	110.76	Eight years	Costa Rica
Cri17S+1	Wenchang city of Hainan province	19.53	110.76	Eight years	Costa Rica
Cri17S+2	Wenchang city of Hainan province	19.53	110.76	Eight years	Africa
Cri17S+3	Wenchang city of Hainan province	19.53	110.76	Eight years	Africa
Cri18S+2	Wenchang city of Hainan province	19.53	110.76	Eight years	Africa
Cri18S+3	Wenchang city of Hainan province	19.53	110.76	Eight years	Africa
Cri18S+4	Wenchang city of Hainan province	19.53	110.76	Eight years	Africa
Cri18S+5	Wenchang city of Hainan province	19.53	110.76	Eight years	Africa
Cri19S+1	Wenchang city of Hainan province	19.53	110.76	Eight years	Africa
Cri19S+2	Wenchang city of Hainan province	19.53	110.76	Eight years	Africa
Cri20S+1	Wenchang city of Hainan province	19.53	110.76	Eight years	Africa
